# Supplementary material for: Transforming Capillary Alginate Gel (Capgel) into New 3D-Printing Biomaterial Inks
Source: Gels. 2022 Jun 14;8(6):376. doi: 10.3390/gels8060376 (PMC9222415; doi:10.3390/gels8060376)
Supplement: Supplementary file 1 [file gels-08-00376-s001.zip]

Archive with 3 entries (3 files):
- Video S1 Cylinder 5X Playback.mp4
- Video S2 Feather 4X Playback.mp4
- Video S3 Pegasus 4X Playback.mp4
